# Supplementary material for: Cost implications of PSA screening differ by age
Source: BMC Urol. 2018 May 9;18:38. doi: 10.1186/s12894-018-0344-5 (PMC5944051; doi:10.1186/s12894-018-0344-5)
Supplement: Supplementary file 1 — Cost model used for our calculations and a generalizable model for other healthcare systems. (XLSX 16 kb) [file 12894_2018_344_MOESM1_ESM.xlsx]

## Sheet: Sheet1
Prostate Cancer Screening and Treatment Cost Analysis
Node 1 - Screen Eligible Men					Legend
Age	n	% screened	# screened		Institution-specific data
50-54			0
55-69			0
70+			0
Total	0		0
		Individual PSA Screen Cost
		Screen Cost	0
Node 2 - Positive PSA Test
Age	% of men with positive PSA (>4 ng/mL)	Volume PSA-Positive
50-54	5.3	0
55-69	5.6	0
70+	20.9	0
	Total	0
Node 3 - Biopsy
Total Biopsied	0
Individual Biopsy Cost
Total Biopsy Cost	0
Biopsy Complication Rate
Biopsy Complication Cost
Total Biopsy Complication Cost	0
Total Biopsy Cost	0
Node 4 - % Positive
Biopsy positive individuals	0
Node 5 - Stratification by Risk
Risk Category	Risk %	n
Low Risk	36.3	0
Intermediate Risk	36.3	0
High Risk	15.1	0
Unknown	12.4	0
Node 6 - Stratification by Risk and Treatment Modality
%	Active Surveillance	Radical Prostatectomy	Radiotherapy	Cryotherapy	Primary Androgen Deprivation Therapy
Low	0.092	0.568	0.233	0.031	0.076
Intermediate	0.048	0.529	0.258	0.045	0.119
High	0.032	0.322	0.256	0.061	0.328
Unknown	0.099	0.422	0.263	0.026	0.189
N	Active Surveillance	Radical Prostatectomy	Radiotherapy	Cryotherapy	Primary Androgen Deprivation Therapy
Low	0	0	0	0	0
Intermediate	0	0	0	0	0
High	0	0	0	0	0
Unknown	0	0	0	0	0
Total	0	0	0	0	0
Individual Treatment Cost
Total cost by treatment type		0	0
Complication Rate
Complication Cost
Total Complication Cost		0	0
Total Treatment Cost	0
Summary
	Total JHCP Population	Screening	Biopsy	Treatment	Total
# Patients	0	0	0	0
Total Cost		0	0	0	0
